# Supplementary material for: Flow cytometry analysis of adrenoceptors expression in human adipose-derived mesenchymal stem/stromal cells
Source: Sci Data. 2018 Oct 2;5:180196. doi: 10.1038/sdata.2018.196 (PMC6167953; doi:10.1038/sdata.2018.196)
Supplement: Supplementary file 1 [file sdata2018196-isa1.zip]

Archive with 3 entries (3 files):
- i_Investigation.txt
- s_Kuzmin_study.txt
- a_Kuzmin_assay.txt
