# Supplementary material for: Flow cytometry analysis of adrenoceptors expression in human adipose-derived mesenchymal stem/stromal cells
Source: Sci Data. 2018 Oct 2;5:180196. doi: 10.1038/sdata.2018.196 (PMC6167953; doi:10.1038/sdata.2018.196)
Supplement: Supplementary file 1 [file sdata2018196-isa1.zip › i_Investigation.txt]

# Investigation File generated for Scientific Data with Investigation File Authoring Tool version 0.1.0 on 20/08/2018 - This metadata file is CC0
ONTOLOGY SOURCE REFERENCE
Term Source Name	NCBITAXON	BTO	OBI	EFO	NIFDYS	PATO	XCO	ERO	CHEBI	NCIT
Term Source File	http://data.bioontology.org/ontologies/NCBITAXON	http://data.bioontology.org/ontologies/BTO	http://data.bioontology.org/ontologies/OBI	http://data.bioontology.org/ontologies/EFO	http://data.bioontology.org/ontologies/NIFDYS	http://data.bioontology.org/ontologies/PATO	http://data.bioontology.org/ontologies/XCO	http://data.bioontology.org/ontologies/ERO	http://data.bioontology.org/ontologies/CHEBI	http://data.bioontology.org/ontologies/NCIT
Term Source Version	2016AB	unknown	2014-08-18	2.98	1.5 (December, 2012)	unknown	4.18	2013-08-02	153	17.06d
Term Source Description	National Center for Biotechnology Information (NCBI) Organismal Classification	BRENDA Tissue and Enzyme Source Ontology	Ontology for Biomedical Investigations	Experimental Factor Ontology	Neuroscience Information Framework (NIF) Dysfunction Ontlogy	Phenotypic Quality Ontology	Experimental Conditions Ontology	Eagle-I Research Resource Ontology	Chemical Entities of Biological Interest Ontology	National Cancer Institute Thesaurus
INVESTIGATION
Investigation Identifier
Investigation Title
Investigation Description
Investigation Submission Date
Investigation Public Release Date
INVESTIGATION PUBLICATIONS
Investigation PubMed ID
Investigation Publication DOI
Investigation Publication Author List
Investigation Publication Title
Investigation Publication Status
Investigation Publication Status Term Accession Number
Investigation Publication Status Term Source REF
INVESTIGATION CONTACTS
Investigation Person Last Name
Investigation Person Mid Initials
Investigation Person First Name
Investigation Person Address
Investigation Person Phone
Investigation Person Fax
Investigation Person Email
Investigation Person Affiliation
Investigation Person Roles
Investigation Person Roles Term Accession Number
Investigation Person Roles Term Source REF
STUDY
Study Identifier	10.1038/sdata.2018.196
Study Title	Flow cytometry analysis of adrenoceptors expression in human adipose-derived mesenchymal stem/stromal cells
Study Submission Date	26/02/2018
Study Public Release Date	02/10/2018
Study Description	http://www.nature.com/articles/sdata2018196#abstract
Study File Name	s_Kuzmin_study.txt
Comment[Subject Keywords]	///;//;//;///
Comment[Manuscript Licence]	CC BY-4.0
Comment[Experimental Metadata Licence]	CC0
Comment[Supplementary Information File Name]	
Comment[Supplementary Information File Type]	x-zip-compressed
Comment[Supplementary Information File URL]	http://www.nature.com/articles/sdata2018196#supplementary-information
Comment[Data Repository]	FlowRepository
Comment[Data Record Accession]	FR-FCM-ZYB7
Comment[Data Record URI]	http://identifiers.org/flowrepository:FR-FCM-ZYB7
STUDY DESIGN DESCRIPTORS
Study Design Type	repeated measure design	development or differentiation design	observation design
Study Design Type Term Accession Number	OBI:0500002	http://www.ebi.ac.uk/efo/EFO_0001746	OBI:0300311
Study Design Type Term Source REF	OBI	EFO	OBI
STUDY PUBLICATIONS
Study PubMed ID	""
Study Publication DOI	doi:10.1038/srep32835
Study Publication Author List	""
Study Publication Title	Activation of beta-adrenergic receptors is required for elevated alpha1A-adrenoreceptors expression and signaling in mesenchymal stromal cells
Study Publication Status	published
Study Publication Status Term Accession Number	
Study Publication Status Term Source REF	
STUDY FACTORS
Study Factor Name	donor age	body mass index	sex	experimental condition	isotype of antibodies	fluorescent dye used	target receptors
Study Factor Type	age	body mass index	biological sex	experimental condition	antibody isotype	fluorescent dye	Adrenergic Receptor
Study Factor Type Term Accession Number	PATO:0000011	http://www.ebi.ac.uk/efo/EFO_0004340	PATO:0000047	XCO:0000000	ERO:0000322	CHEBI:51121	NCIT:C105824
Study Factor Type Term Source REF	NIFDYS	EFO	PATO	XCO	ERO	CHEBI	NCIT
STUDY ASSAYS
Study Assay Measurement Type	protein expression profiling
Study Assay Measurement Type Term Accession Number	OBI:0000615
Study Assay Measurement Type Term Source REF	OBI
Study Assay Technology Type	flow cytometry assay
Study Assay Technology Type Term Accession Number	OBI:0000916
Study Assay Technology Type Term Source REF	OBI
Study Assay Technology Platform	instrument; manufacturer
Study Assay File Name	a_Kuzmin_assay.txt
STUDY PROTOCOLS
Study Protocol Name	Material collection, MSCs isolation and culturing	Flow cytometry
Study Protocol Type	sample collection protocol	flow cytometry assay
Study Protocol Type Term Accession Number	http://www.ebi.ac.uk/efo/EFO_0005518	OBI:0000916
Study Protocol Type Term Source REF	EFO	OBI
Study Protocol Description		
Study Protocol URI	""	""
Study Protocol Version		
Study Protocol Parameters Name	""	instrument; manufacturer
Study Protocol Parameters Name Term Accession Number	""	""
Study Protocol Parameters Name Term Source REF	""	""
Study Protocol Components Name	""	""
Study Protocol Components Type	""	""
Study Protocol Components Type Term Accession Number	""	""
Study Protocol Components Type Term Source REF	""	""
STUDY CONTACTS
Study Person Last Name	Tyurin-Kuzmin	Dyikanov	Fadeeva	Sysoeva	Kalinina
Study Person First Name	Pyotr A.	Daniyar T.	Julia I.	Veronika Yu.	Natalia I.
Study Person Mid Initials					
Study Person Email	tyurinkuzmin.p@gmail.com	""	""	""	""
Study Person Phone					
Study Person Fax					
Study Person Address					
Study Person Affiliation	Department of Biochemistry and Molecular Biology, Faculty of Fundamental Medicine, M.V. Lomonosov Moscow State University, Moscow, Russia	Department of Biochemistry and Molecular Biology, Faculty of Fundamental Medicine, M.V. Lomonosov Moscow State University, Moscow, Russia	Department of Biochemistry and Molecular Biology, Faculty of Fundamental Medicine, M.V. Lomonosov Moscow State University, Moscow, Russia	Department of Biochemistry and Molecular Biology, Faculty of Fundamental Medicine, M.V. Lomonosov Moscow State University, Moscow, Russia	Department of Biochemistry and Molecular Biology, Faculty of Fundamental Medicine, M.V. Lomonosov Moscow State University, Moscow, Russia
Study Person Roles					
Study Person Roles Term Accession Number					
Study Person Roles Term Source REF					
Comment[Study Person ORCID]					
Comment[Funder]					
Comment[FundRef ID]					
Comment[Funder Term Source REF]					
Comment[Grant Identifier]					
