# Supplementary material for: Flow cytometry analysis of adrenoceptors expression in human adipose-derived mesenchymal stem/stromal cells
Source: Sci Data. 2018 Oct 2;5:180196. doi: 10.1038/sdata.2018.196 (PMC6167953; doi:10.1038/sdata.2018.196)
Supplement: Supplementary file 1 [file sdata2018196-isa1.zip › s_Kuzmin_study.txt]

Source Name	Characteristics[organism]	Term Source REF	Term Accession Number	Characteristics[organism part]	Term Source REF	Term Accession Number	Characteristics[sex]	Term Source REF	Term Accession Number	Characteristics[ethnic group]	Term Source REF	Term Accession Number	Comment[cause of operation]	Protocol REF	Sample Name	Factor Value[donor age]	Factor Value[body mass index]	Factor Value[sex]	Factor Value[experimental condition]	Factor Value[isotype of antibodies]	Factor Value[fluorescent dye used]	Factor Value[target receptors]
abdominal subcutaneous fat tissue from healthy donor 1	Homo sapiens	NCBITAXON	NCBITaxon:9606	mesenchymal stem cell	BTO	BTO:0003298	male	PATO	PATO:0000384	Caucasian	EFO	EFO:0003156	Healthy, cosmetology operation	Material collection, MSCs isolation and culturing	mesenchymal stem cells from donor 1	63	23	male	noradrenaline treated; untreated	Mouse IgG; Rabbit IgG	5 dyes	adrenergic receptors
abdominal subcutaneous fat tissue from healthy donor 2	Homo sapiens	NCBITAXON	NCBITaxon:9606	mesenchymal stem cell	BTO	BTO:0003298	female	PATO	PATO:0000383	Caucasian	EFO	EFO:0003156	Healthy, cosmetology operation, removal of a hernia	Material collection, MSCs isolation and culturing	mesenchymal stem cells from donor 2	44	22	female	noradrenaline treated; untreated	Mouse IgG; Rabbit IgG	5 dyes	adrenergic receptors
abdominal subcutaneous fat tissue from healthy donor 3	Homo sapiens	NCBITAXON	NCBITaxon:9606	mesenchymal stem cell	BTO	BTO:0003298	male	PATO	PATO:0000384	Caucasian	EFO	EFO:0003156	Healthy, cosmetology operation, removal of a hernia	Material collection, MSCs isolation and culturing	mesenchymal stem cells from donor 3	57	23	male	noradrenaline treated; untreated	Mouse IgG; Rabbit IgG	5 dyes	adrenergic receptors
abdominal subcutaneous fat tissue from healthy donor 4	Homo sapiens	NCBITAXON	NCBITaxon:9606	mesenchymal stem cell	BTO	BTO:0003298	female	PATO	PATO:0000383	Caucasian	EFO	EFO:0003156	Healthy, cosmetology operation, removal of a hernia	Material collection, MSCs isolation and culturing	mesenchymal stem cells from donor 4	40	22	female	noradrenaline treated; untreated	Mouse IgG; Rabbit IgG	5 dyes	adrenergic receptors
abdominal subcutaneous fat tissue from healthy donor 5	Homo sapiens	NCBITAXON	NCBITaxon:9606	mesenchymal stem cell	BTO	BTO:0003298	male	PATO	PATO:0000384	Caucasian	EFO	EFO:0003156	Healthy, cosmetology operation, removal of a hernia	Material collection, MSCs isolation and culturing	mesenchymal stem cells from donor 5	58	24	male	noradrenaline treated; untreated	Mouse IgG; Rabbit IgG	5 dyes	adrenergic receptors
abdominal subcutaneous fat tissue from healthy donor 6	Homo sapiens	NCBITAXON	NCBITaxon:9606	mesenchymal stem cell	BTO	BTO:0003298	male	PATO	PATO:0000384	Caucasian	EFO	EFO:0003156	Healthy, cosmetology operation	Material collection, MSCs isolation and culturing	mesenchymal stem cells from donor 6	31	28	male	noradrenaline treated; untreated	Mouse IgG; Rabbit IgG	5 dyes	adrenergic receptors
subcutaneous fat tissue from healthy donor 7	Homo sapiens	NCBITAXON	NCBITaxon:9606	mesenchymal stem cell	BTO	BTO:0003298	female	PATO	PATO:0000383	Caucasian	EFO	EFO:0003156	Healthy, recovery from injury	Material collection, MSCs isolation and culturing	mesenchymal stem cells from donor 7	40	22	female	noradrenaline treated; untreated	Mouse IgG; Rabbit IgG	5 dyes	adrenergic receptors
subcutaneous fat tissue from healthy donor 8	Homo sapiens	NCBITAXON	NCBITaxon:9606	mesenchymal stem cell	BTO	BTO:0003298	male	PATO	PATO:0000384	Caucasian	EFO	EFO:0003156	Healthy, recovery from injury	Material collection, MSCs isolation and culturing	mesenchymal stem cells from donor 8	34	19	male	noradrenaline treated; untreated	Mouse IgG; Rabbit IgG	5 dyes	adrenergic receptors
abdominal subcutaneous fat tissue from healthy donor 9	Homo sapiens	NCBITAXON	NCBITaxon:9606	mesenchymal stem cell	BTO	BTO:0003298	male	PATO	PATO:0000384	Caucasian	EFO	EFO:0003156	Healthy, cosmetology operation	Material collection, MSCs isolation and culturing	mesenchymal stem cells from donor 9	59	31	male	noradrenaline treated; untreated	Mouse IgG; Rabbit IgG	5 dyes	adrenergic receptors
abdominal subcutaneous fat tissue from healthy donor 10	Homo sapiens	NCBITAXON	NCBITaxon:9606	mesenchymal stem cell	BTO	BTO:0003298	female	PATO	PATO:0000383	Caucasian	EFO	EFO:0003156	Healthy, cosmetology operation	Material collection, MSCs isolation and culturing	mesenchymal stem cells from donor 10	27	20	female	noradrenaline treated; untreated	Mouse IgG; Rabbit IgG	5 dyes	adrenergic receptors
