# Supplementary material for: Flow cytometry analysis of adrenoceptors expression in human adipose-derived mesenchymal stem/stromal cells
Source: Sci Data. 2018 Oct 2;5:180196. doi: 10.1038/sdata.2018.196 (PMC6167953; doi:10.1038/sdata.2018.196)
Supplement: Supplementary file 1 [file sdata2018196-isa1.zip › a_Kuzmin_assay.txt]

Sample Name	Protocol REF	Parameter Value[instrument]	Parameter Value[manufacturer]	Assay Name	Raw Data File	Comment[Data Repository]	Comment[Data Record Accession]	Comment[Data Record URI]	Factor Value[experimental condition]	Factor Value[isotype of antibodies]	Factor Value[fluorescent dye used]	Factor Value[target receptors]
mesenchymal stem cells from donor 1	Flow cytometry	BDLSR Fortessa Special Order Research Product	BD Pharmingen	donor 1 control for B1 series of experiments untreated Rabbit IgG	B1_RbIgG-A647.fcs	FlowRepository	FR-FCM-ZYB7	https://flowrepository.org/id/FR-FCM-ZYB7	untreated	Rabbit IgG	Alexa Fluor 647	control for B1 series of experiments
mesenchymal stem cells from donor 1	Flow cytometry	BDLSR Fortessa Special Order Research Product	BD Pharmingen	donor 1 Alpha1A adrenoceptors untreated Rabbit IgG	B1_a1A.fcs	FlowRepository	FR-FCM-ZYB7	https://flowrepository.org/id/FR-FCM-ZYB7	untreated	Rabbit IgG	Alexa Fluor 647	Alpha1A adrenoceptors
mesenchymal stem cells from donor 1	Flow cytometry	BDLSR Fortessa Special Order Research Product	BD Pharmingen	donor 1 Alpha1B adrenoceptors untreated Rabbit IgG	B1_a1B.fcs	FlowRepository	FR-FCM-ZYB7	https://flowrepository.org/id/FR-FCM-ZYB7	untreated	Rabbit IgG	Alexa Fluor 647	Alpha1B adrenoceptors
mesenchymal stem cells from donor 1	Flow cytometry	BDLSR Fortessa Special Order Research Product	BD Pharmingen	donor 1 Alpha2A adrenoceptors untreated Rabbit IgG	B1_a2A.fcs	FlowRepository	FR-FCM-ZYB7	https://flowrepository.org/id/FR-FCM-ZYB7	untreated	Rabbit IgG	Alexa Fluor 647	Alpha2A adrenoceptors
mesenchymal stem cells from donor 1	Flow cytometry	BDLSR Fortessa Special Order Research Product	BD Pharmingen	donor 1 Alpha2B adrenoceptors untreated Rabbit IgG	B1_a2B.fcs	FlowRepository	FR-FCM-ZYB7	https://flowrepository.org/id/FR-FCM-ZYB7	untreated	Rabbit IgG	Alexa Fluor 647	Alpha2B adrenoceptors
mesenchymal stem cells from donor 1	Flow cytometry	BDLSR Fortessa Special Order Research Product	BD Pharmingen	donor 1 Beta2 adrenoceptors untreated Rabbit IgG	B1_beta2.fcs	FlowRepository	FR-FCM-ZYB7	https://flowrepository.org/id/FR-FCM-ZYB7	untreated	Rabbit IgG	Alexa Fluor 647	Beta2 adrenoceptors
mesenchymal stem cells from donor 1	Flow cytometry	BDLSR Fortessa Special Order Research Product	BD Pharmingen	donor 1 control for T1 series of experiments noradrenaline treated Rabbit IgG	T1_RbIgG-A647.fcs	FlowRepository	FR-FCM-ZYB7	https://flowrepository.org/id/FR-FCM-ZYB7	noradrenaline treated	Rabbit IgG	Alexa Fluor 647	control for T1 series of experiments
mesenchymal stem cells from donor 1	Flow cytometry	BDLSR Fortessa Special Order Research Product	BD Pharmingen	donor 1 Alpha1A adrenoceptors noradrenaline treated Rabbit IgG	T1_a1A.fcs	FlowRepository	FR-FCM-ZYB7	https://flowrepository.org/id/FR-FCM-ZYB7	noradrenaline treated	Rabbit IgG	Alexa Fluor 647	Alpha1A adrenoceptors
mesenchymal stem cells from donor 1	Flow cytometry	BDLSR Fortessa Special Order Research Product	BD Pharmingen	donor 1 Alpha1B adrenoceptors noradrenaline treated Rabbit IgG	T1_a1B.fcs	FlowRepository	FR-FCM-ZYB7	https://flowrepository.org/id/FR-FCM-ZYB7	noradrenaline treated	Rabbit IgG	Alexa Fluor 647	Alpha1B adrenoceptors
mesenchymal stem cells from donor 1	Flow cytometry	BDLSR Fortessa Special Order Research Product	BD Pharmingen	donor 1 Alpha2A adrenoceptors noradrenaline treated Rabbit IgG	T1_a2A.fcs	FlowRepository	FR-FCM-ZYB7	https://flowrepository.org/id/FR-FCM-ZYB7	noradrenaline treated	Rabbit IgG	Alexa Fluor 647	Alpha2A adrenoceptors
mesenchymal stem cells from donor 1	Flow cytometry	BDLSR Fortessa Special Order Research Product	BD Pharmingen	donor 1 Alpha2B adrenoceptors noradrenaline treated Rabbit IgG	T1_a2B.fcs	FlowRepository	FR-FCM-ZYB7	https://flowrepository.org/id/FR-FCM-ZYB7	noradrenaline treated	Rabbit IgG	Alexa Fluor 647	Alpha2B adrenoceptors
mesenchymal stem cells from donor 1	Flow cytometry	BDLSR Fortessa Special Order Research Product	BD Pharmingen	donor 1 Beta2 adrenoceptors noradrenaline treated Rabbit IgG	T1_beta2.fcs	FlowRepository	FR-FCM-ZYB7	https://flowrepository.org/id/FR-FCM-ZYB7	noradrenaline treated	Rabbit IgG	Alexa Fluor 647	Beta2 adrenoceptors
mesenchymal stem cells from donor 2	Flow cytometry	BDLSR Fortessa Special Order Research Product	BD Pharmingen	donor 2 control for B2 series of experiments untreated Rabbit IgG	B2_RbIgG-A647.fcs	FlowRepository	FR-FCM-ZYB7	https://flowrepository.org/id/FR-FCM-ZYB7	untreated	Rabbit IgG	Alexa Fluor 647	control for B2 series of experiments
mesenchymal stem cells from donor 2	Flow cytometry	BDLSR Fortessa Special Order Research Product	BD Pharmingen	donor 2 Alpha1A adrenoceptors untreated Rabbit IgG	B2_a1A.fcs	FlowRepository	FR-FCM-ZYB7	https://flowrepository.org/id/FR-FCM-ZYB7	untreated	Rabbit IgG	Alexa Fluor 647	Alpha1A adrenoceptors
mesenchymal stem cells from donor 2	Flow cytometry	BDLSR Fortessa Special Order Research Product	BD Pharmingen	donor 2 Alpha1B adrenoceptors untreated Rabbit IgG	B2_a1B.fcs	FlowRepository	FR-FCM-ZYB7	https://flowrepository.org/id/FR-FCM-ZYB7	untreated	Rabbit IgG	Alexa Fluor 647	Alpha1B adrenoceptors
mesenchymal stem cells from donor 2	Flow cytometry	BDLSR Fortessa Special Order Research Product	BD Pharmingen	donor 2 Alpha2A adrenoceptors untreated Rabbit IgG	B2_a2A.fcs	FlowRepository	FR-FCM-ZYB7	https://flowrepository.org/id/FR-FCM-ZYB7	untreated	Rabbit IgG	Alexa Fluor 647	Alpha2A adrenoceptors
mesenchymal stem cells from donor 2	Flow cytometry	BDLSR Fortessa Special Order Research Product	BD Pharmingen	donor 2 Alpha2B adrenoceptors untreated Rabbit IgG	B2_a2B.fcs	FlowRepository	FR-FCM-ZYB7	https://flowrepository.org/id/FR-FCM-ZYB7	untreated	Rabbit IgG	Alexa Fluor 647	Alpha2B adrenoceptors
mesenchymal stem cells from donor 2	Flow cytometry	BDLSR Fortessa Special Order Research Product	BD Pharmingen	donor 2 Beta2 adrenoceptors untreated Rabbit IgG	B2_beta2.fcs	FlowRepository	FR-FCM-ZYB7	https://flowrepository.org/id/FR-FCM-ZYB7	untreated	Rabbit IgG	Alexa Fluor 647	Beta2 adrenoceptors
mesenchymal stem cells from donor 2	Flow cytometry	BDLSR Fortessa Special Order Research Product	BD Pharmingen	donor 2 control for T2 series of experiments noradrenaline treated Rabbit IgG	T2_RbIgG-A647.fcs	FlowRepository	FR-FCM-ZYB7	https://flowrepository.org/id/FR-FCM-ZYB7	noradrenaline treated	Rabbit IgG	Alexa Fluor 647	control for T2 series of experiments
mesenchymal stem cells from donor 2	Flow cytometry	BDLSR Fortessa Special Order Research Product	BD Pharmingen	donor 2 Alpha1A adrenoceptors noradrenaline treated Rabbit IgG	T2_a1A.fcs	FlowRepository	FR-FCM-ZYB7	https://flowrepository.org/id/FR-FCM-ZYB7	noradrenaline treated	Rabbit IgG	Alexa Fluor 647	Alpha1A adrenoceptors
mesenchymal stem cells from donor 2	Flow cytometry	BDLSR Fortessa Special Order Research Product	BD Pharmingen	donor 2 Alpha1B adrenoceptors noradrenaline treated Rabbit IgG	T2_a1B.fcs	FlowRepository	FR-FCM-ZYB7	https://flowrepository.org/id/FR-FCM-ZYB7	noradrenaline treated	Rabbit IgG	Alexa Fluor 647	Alpha1B adrenoceptors
mesenchymal stem cells from donor 2	Flow cytometry	BDLSR Fortessa Special Order Research Product	BD Pharmingen	donor 2 Alpha2A adrenoceptors noradrenaline treated Rabbit IgG	T2_a2A.fcs	FlowRepository	FR-FCM-ZYB7	https://flowrepository.org/id/FR-FCM-ZYB7	noradrenaline treated	Rabbit IgG	Alexa Fluor 647	Alpha2A adrenoceptors
mesenchymal stem cells from donor 2	Flow cytometry	BDLSR Fortessa Special Order Research Product	BD Pharmingen	donor 2 Alpha2B adrenoceptors noradrenaline treated Rabbit IgG	T2_a2B.fcs	FlowRepository	FR-FCM-ZYB7	https://flowrepository.org/id/FR-FCM-ZYB7	noradrenaline treated	Rabbit IgG	Alexa Fluor 647	Alpha2B adrenoceptors
mesenchymal stem cells from donor 2	Flow cytometry	BDLSR Fortessa Special Order Research Product	BD Pharmingen	donor 2 Beta2 adrenoceptors noradrenaline treated Rabbit IgG	T2_beta2.fcs	FlowRepository	FR-FCM-ZYB7	https://flowrepository.org/id/FR-FCM-ZYB7	noradrenaline treated	Rabbit IgG	Alexa Fluor 647	Beta2 adrenoceptors
mesenchymal stem cells from donor 3	Flow cytometry	BDLSR Fortessa Special Order Research Product	BD Pharmingen	donor 3 control for B3 series of experiments untreated Rabbit IgG	B3_RbIgG-A647.fcs	FlowRepository	FR-FCM-ZYB7	https://flowrepository.org/id/FR-FCM-ZYB7	untreated	Rabbit IgG	Alexa Fluor 647	control for B3 series of experiments
mesenchymal stem cells from donor 3	Flow cytometry	BDLSR Fortessa Special Order Research Product	BD Pharmingen	donor 3 Alpha1A adrenoceptors untreated Rabbit IgG	B3_a1A.fcs	FlowRepository	FR-FCM-ZYB7	https://flowrepository.org/id/FR-FCM-ZYB7	untreated	Rabbit IgG	Alexa Fluor 647	Alpha1A adrenoceptors
mesenchymal stem cells from donor 3	Flow cytometry	BDLSR Fortessa Special Order Research Product	BD Pharmingen	donor 3 Alpha1B adrenoceptors untreated Rabbit IgG	B3_a1B.fcs	FlowRepository	FR-FCM-ZYB7	https://flowrepository.org/id/FR-FCM-ZYB7	untreated	Rabbit IgG	Alexa Fluor 647	Alpha1B adrenoceptors
mesenchymal stem cells from donor 3	Flow cytometry	BDLSR Fortessa Special Order Research Product	BD Pharmingen	donor 3 Alpha2A adrenoceptors untreated Rabbit IgG	B3_a2A.fcs	FlowRepository	FR-FCM-ZYB7	https://flowrepository.org/id/FR-FCM-ZYB7	untreated	Rabbit IgG	Alexa Fluor 647	Alpha2A adrenoceptors
mesenchymal stem cells from donor 3	Flow cytometry	BDLSR Fortessa Special Order Research Product	BD Pharmingen	donor 3 Alpha2B adrenoceptors untreated Rabbit IgG	B3_a2B.fcs	FlowRepository	FR-FCM-ZYB7	https://flowrepository.org/id/FR-FCM-ZYB7	untreated	Rabbit IgG	Alexa Fluor 647	Alpha2B adrenoceptors
mesenchymal stem cells from donor 3	Flow cytometry	BDLSR Fortessa Special Order Research Product	BD Pharmingen	donor 3 Beta2 adrenoceptors untreated Rabbit IgG	B3_beta2.fcs	FlowRepository	FR-FCM-ZYB7	https://flowrepository.org/id/FR-FCM-ZYB7	untreated	Rabbit IgG	Alexa Fluor 647	Beta2 adrenoceptors
mesenchymal stem cells from donor 3	Flow cytometry	BDLSR Fortessa Special Order Research Product	BD Pharmingen	donor 3 control for T3 series of experiments noradrenaline treated Rabbit IgG	T3_RbIgG-A647.fcs	FlowRepository	FR-FCM-ZYB7	https://flowrepository.org/id/FR-FCM-ZYB7	noradrenaline treated	Rabbit IgG	Alexa Fluor 647	control for T3 series of experiments
mesenchymal stem cells from donor 3	Flow cytometry	BDLSR Fortessa Special Order Research Product	BD Pharmingen	donor 3 Alpha1A adrenoceptors noradrenaline treated Rabbit IgG	T3_a1A.fcs	FlowRepository	FR-FCM-ZYB7	https://flowrepository.org/id/FR-FCM-ZYB7	noradrenaline treated	Rabbit IgG	Alexa Fluor 647	Alpha1A adrenoceptors
mesenchymal stem cells from donor 3	Flow cytometry	BDLSR Fortessa Special Order Research Product	BD Pharmingen	donor 3 Alpha1B adrenoceptors noradrenaline treated Rabbit IgG	T3_a1B.fcs	FlowRepository	FR-FCM-ZYB7	https://flowrepository.org/id/FR-FCM-ZYB7	noradrenaline treated	Rabbit IgG	Alexa Fluor 647	Alpha1B adrenoceptors
mesenchymal stem cells from donor 3	Flow cytometry	BDLSR Fortessa Special Order Research Product	BD Pharmingen	donor 3 Alpha2A adrenoceptors noradrenaline treated Rabbit IgG	T3_a2A.fcs	FlowRepository	FR-FCM-ZYB7	https://flowrepository.org/id/FR-FCM-ZYB7	noradrenaline treated	Rabbit IgG	Alexa Fluor 647	Alpha2A adrenoceptors
mesenchymal stem cells from donor 3	Flow cytometry	BDLSR Fortessa Special Order Research Product	BD Pharmingen	donor 3 Alpha2B adrenoceptors noradrenaline treated Rabbit IgG	T3_a2B.fcs	FlowRepository	FR-FCM-ZYB7	https://flowrepository.org/id/FR-FCM-ZYB7	noradrenaline treated	Rabbit IgG	Alexa Fluor 647	Alpha2B adrenoceptors
mesenchymal stem cells from donor 3	Flow cytometry	BDLSR Fortessa Special Order Research Product	BD Pharmingen	donor 3 Beta2 adrenoceptors noradrenaline treated Rabbit IgG	T3_beta2.fcs	FlowRepository	FR-FCM-ZYB7	https://flowrepository.org/id/FR-FCM-ZYB7	noradrenaline treated	Rabbit IgG	Alexa Fluor 647	Beta2 adrenoceptors
mesenchymal stem cells from donor 4	Flow cytometry	BDLSR Fortessa Special Order Research Product	BD Pharmingen	donor 4 control for B4 series of experiments untreated Rabbit IgG	B4_RbIgG-A647.fcs	FlowRepository	FR-FCM-ZYB7	https://flowrepository.org/id/FR-FCM-ZYB7	untreated	Rabbit IgG	Alexa Fluor 647	control for B4 series of experiments
mesenchymal stem cells from donor 4	Flow cytometry	BDLSR Fortessa Special Order Research Product	BD Pharmingen	donor 4 Alpha1A adrenoceptors untreated Rabbit IgG	B4_a1A.fcs	FlowRepository	FR-FCM-ZYB7	https://flowrepository.org/id/FR-FCM-ZYB7	untreated	Rabbit IgG	Alexa Fluor 647	Alpha1A adrenoceptors
mesenchymal stem cells from donor 4	Flow cytometry	BDLSR Fortessa Special Order Research Product	BD Pharmingen	donor 4 Alpha1B adrenoceptors untreated Rabbit IgG	B4_a1B.fcs	FlowRepository	FR-FCM-ZYB7	https://flowrepository.org/id/FR-FCM-ZYB7	untreated	Rabbit IgG	Alexa Fluor 647	Alpha1B adrenoceptors
mesenchymal stem cells from donor 4	Flow cytometry	BDLSR Fortessa Special Order Research Product	BD Pharmingen	donor 4 Alpha2A adrenoceptors untreated Rabbit IgG	B4_a2A.fcs	FlowRepository	FR-FCM-ZYB7	https://flowrepository.org/id/FR-FCM-ZYB7	untreated	Rabbit IgG	Alexa Fluor 647	Alpha2A adrenoceptors
mesenchymal stem cells from donor 4	Flow cytometry	BDLSR Fortessa Special Order Research Product	BD Pharmingen	donor 4 Alpha2B adrenoceptors untreated Rabbit IgG	B4_a2B.fcs	FlowRepository	FR-FCM-ZYB7	https://flowrepository.org/id/FR-FCM-ZYB7	untreated	Rabbit IgG	Alexa Fluor 647	Alpha2B adrenoceptors
mesenchymal stem cells from donor 4	Flow cytometry	BDLSR Fortessa Special Order Research Product	BD Pharmingen	donor 4 Beta2 adrenoceptors untreated Rabbit IgG	B4_beta2.fcs	FlowRepository	FR-FCM-ZYB7	https://flowrepository.org/id/FR-FCM-ZYB7	untreated	Rabbit IgG	Alexa Fluor 647	Beta2 adrenoceptors
mesenchymal stem cells from donor 4	Flow cytometry	BDLSR Fortessa Special Order Research Product	BD Pharmingen	donor 4 control for T4 series of experiments noradrenaline treated Rabbit IgG	T4_RbIgG-A647.fcs	FlowRepository	FR-FCM-ZYB7	https://flowrepository.org/id/FR-FCM-ZYB7	noradrenaline treated	Rabbit IgG	Alexa Fluor 647	control for T4 series of experiments
mesenchymal stem cells from donor 4	Flow cytometry	BDLSR Fortessa Special Order Research Product	BD Pharmingen	donor 4 Alpha1A adrenoceptors noradrenaline treated Rabbit IgG	T4_a1A.fcs	FlowRepository	FR-FCM-ZYB7	https://flowrepository.org/id/FR-FCM-ZYB7	noradrenaline treated	Rabbit IgG	Alexa Fluor 647	Alpha1A adrenoceptors
mesenchymal stem cells from donor 4	Flow cytometry	BDLSR Fortessa Special Order Research Product	BD Pharmingen	donor 4 Alpha1B adrenoceptors noradrenaline treated Rabbit IgG	T4_a1B.fcs	FlowRepository	FR-FCM-ZYB7	https://flowrepository.org/id/FR-FCM-ZYB7	noradrenaline treated	Rabbit IgG	Alexa Fluor 647	Alpha1B adrenoceptors
mesenchymal stem cells from donor 4	Flow cytometry	BDLSR Fortessa Special Order Research Product	BD Pharmingen	donor 4 Alpha2A adrenoceptors noradrenaline treated Rabbit IgG	T4_a2A.fcs	FlowRepository	FR-FCM-ZYB7	https://flowrepository.org/id/FR-FCM-ZYB7	noradrenaline treated	Rabbit IgG	Alexa Fluor 647	Alpha2A adrenoceptors
mesenchymal stem cells from donor 4	Flow cytometry	BDLSR Fortessa Special Order Research Product	BD Pharmingen	donor 4 Alpha2B adrenoceptors noradrenaline treated Rabbit IgG	T4_a2B.fcs	FlowRepository	FR-FCM-ZYB7	https://flowrepository.org/id/FR-FCM-ZYB7	noradrenaline treated	Rabbit IgG	Alexa Fluor 647	Alpha2B adrenoceptors
mesenchymal stem cells from donor 4	Flow cytometry	BDLSR Fortessa Special Order Research Product	BD Pharmingen	donor 4 Beta2 adrenoceptors noradrenaline treated Rabbit IgG	T4_beta2.fcs	FlowRepository	FR-FCM-ZYB7	https://flowrepository.org/id/FR-FCM-ZYB7	noradrenaline treated	Rabbit IgG	Alexa Fluor 647	Beta2 adrenoceptors
mesenchymal stem cells from donor 5	Flow cytometry	BDLSR Fortessa Special Order Research Product	BD Pharmingen	donor 5 control for B5 series of experiments untreated Rabbit IgG	B5_RbIgG-A647.fcs	FlowRepository	FR-FCM-ZYB7	https://flowrepository.org/id/FR-FCM-ZYB7	untreated	Rabbit IgG	Alexa Fluor 647	control for B5 series of experiments
mesenchymal stem cells from donor 5	Flow cytometry	BDLSR Fortessa Special Order Research Product	BD Pharmingen	donor 5 Alpha1A adrenoceptors untreated Rabbit IgG	B5_a1A.fcs	FlowRepository	FR-FCM-ZYB7	https://flowrepository.org/id/FR-FCM-ZYB7	untreated	Rabbit IgG	Alexa Fluor 647	Alpha1A adrenoceptors
mesenchymal stem cells from donor 5	Flow cytometry	BDLSR Fortessa Special Order Research Product	BD Pharmingen	donor 5 Alpha1B adrenoceptors untreated Rabbit IgG	B5_a1B.fcs	FlowRepository	FR-FCM-ZYB7	https://flowrepository.org/id/FR-FCM-ZYB7	untreated	Rabbit IgG	Alexa Fluor 647	Alpha1B adrenoceptors
mesenchymal stem cells from donor 5	Flow cytometry	BDLSR Fortessa Special Order Research Product	BD Pharmingen	donor 5 Alpha2A adrenoceptors untreated Rabbit IgG	B5_a2A.fcs	FlowRepository	FR-FCM-ZYB7	https://flowrepository.org/id/FR-FCM-ZYB7	untreated	Rabbit IgG	Alexa Fluor 647	Alpha2A adrenoceptors
mesenchymal stem cells from donor 5	Flow cytometry	BDLSR Fortessa Special Order Research Product	BD Pharmingen	donor 5 Alpha2B adrenoceptors untreated Rabbit IgG	B5_a2B.fcs	FlowRepository	FR-FCM-ZYB7	https://flowrepository.org/id/FR-FCM-ZYB7	untreated	Rabbit IgG	Alexa Fluor 647	Alpha2B adrenoceptors
mesenchymal stem cells from donor 5	Flow cytometry	BDLSR Fortessa Special Order Research Product	BD Pharmingen	donor 5 Beta2 adrenoceptors untreated Rabbit IgG	B5_beta2.fcs	FlowRepository	FR-FCM-ZYB7	https://flowrepository.org/id/FR-FCM-ZYB7	untreated	Rabbit IgG	Alexa Fluor 647	Beta2 adrenoceptors
mesenchymal stem cells from donor 5	Flow cytometry	BDLSR Fortessa Special Order Research Product	BD Pharmingen	donor 5 control for T5 series of experiments noradrenaline treated Rabbit IgG	T5_RbIgG-A647.fcs	FlowRepository	FR-FCM-ZYB7	https://flowrepository.org/id/FR-FCM-ZYB7	noradrenaline treated	Rabbit IgG	Alexa Fluor 647	control for T5 series of experiments
mesenchymal stem cells from donor 5	Flow cytometry	BDLSR Fortessa Special Order Research Product	BD Pharmingen	donor 5 Alpha1A adrenoceptors noradrenaline treated Rabbit IgG	T5_a1A.fcs	FlowRepository	FR-FCM-ZYB7	https://flowrepository.org/id/FR-FCM-ZYB7	noradrenaline treated	Rabbit IgG	Alexa Fluor 647	Alpha1A adrenoceptors
mesenchymal stem cells from donor 5	Flow cytometry	BDLSR Fortessa Special Order Research Product	BD Pharmingen	donor 5 Alpha1B adrenoceptors noradrenaline treated Rabbit IgG	T5_a1B.fcs	FlowRepository	FR-FCM-ZYB7	https://flowrepository.org/id/FR-FCM-ZYB7	noradrenaline treated	Rabbit IgG	Alexa Fluor 647	Alpha1B adrenoceptors
mesenchymal stem cells from donor 5	Flow cytometry	BDLSR Fortessa Special Order Research Product	BD Pharmingen	donor 5 Alpha2A adrenoceptors noradrenaline treated Rabbit IgG	T5_a2A.fcs	FlowRepository	FR-FCM-ZYB7	https://flowrepository.org/id/FR-FCM-ZYB7	noradrenaline treated	Rabbit IgG	Alexa Fluor 647	Alpha2A adrenoceptors
mesenchymal stem cells from donor 5	Flow cytometry	BDLSR Fortessa Special Order Research Product	BD Pharmingen	donor 5 Alpha2B adrenoceptors noradrenaline treated Rabbit IgG	T5_a2B.fcs	FlowRepository	FR-FCM-ZYB7	https://flowrepository.org/id/FR-FCM-ZYB7	noradrenaline treated	Rabbit IgG	Alexa Fluor 647	Alpha2B adrenoceptors
mesenchymal stem cells from donor 5	Flow cytometry	BDLSR Fortessa Special Order Research Product	BD Pharmingen	donor 5 Beta2 adrenoceptors noradrenaline treated Rabbit IgG	T5_beta2.fcs	FlowRepository	FR-FCM-ZYB7	https://flowrepository.org/id/FR-FCM-ZYB7	noradrenaline treated	Rabbit IgG	Alexa Fluor 647	Beta2 adrenoceptors
mesenchymal stem cells from donor 6	Flow cytometry	BDLSR Fortessa Special Order Research Product	BD Pharmingen	donor 6 control for B6 series of experiments untreated Rabbit IgG	B6_RbIgG.fcs	FlowRepository	FR-FCM-ZYB7	https://flowrepository.org/id/FR-FCM-ZYB7	untreated	Rabbit IgG	Alexa Fluor 594	control for B6 series of experiments
mesenchymal stem cells from donor 6	Flow cytometry	BDLSR Fortessa Special Order Research Product	BD Pharmingen	donor 6 control for B6 series of experiments untreated Mouse IgG	B6_Mouse_IgG.fcs	FlowRepository	FR-FCM-ZYB7	https://flowrepository.org/id/FR-FCM-ZYB7	untreated	Mouse IgG	DyLight 649	control for B6 series of experiments
mesenchymal stem cells from donor 6	Flow cytometry	BDLSR Fortessa Special Order Research Product	BD Pharmingen	donor 6 Alpha1A adrenoceptors untreated Rabbit IgG	B6_a1A.fcs	FlowRepository	FR-FCM-ZYB7	https://flowrepository.org/id/FR-FCM-ZYB7	untreated	Rabbit IgG	Alexa Fluor 594	Alpha1A adrenoceptors
mesenchymal stem cells from donor 6	Flow cytometry	BDLSR Fortessa Special Order Research Product	BD Pharmingen	donor 6 Alpha2A adrenoceptors untreated Rabbit IgG	B6_a2A.fcs	FlowRepository	FR-FCM-ZYB7	https://flowrepository.org/id/FR-FCM-ZYB7	untreated	Rabbit IgG	Alexa Fluor 594	Alpha2A adrenoceptors
mesenchymal stem cells from donor 6	Flow cytometry	BDLSR Fortessa Special Order Research Product	BD Pharmingen	donor 6 Alpha2B adrenoceptors untreated Rabbit IgG	B6_a2B.fcs	FlowRepository	FR-FCM-ZYB7	https://flowrepository.org/id/FR-FCM-ZYB7	untreated	Rabbit IgG	Alexa Fluor 594	Alpha2B adrenoceptors
mesenchymal stem cells from donor 6	Flow cytometry	BDLSR Fortessa Special Order Research Product	BD Pharmingen	donor 6 Beta1 adrenoceptors untreated Rabbit IgG	B6_b1.fcs	FlowRepository	FR-FCM-ZYB7	https://flowrepository.org/id/FR-FCM-ZYB7	untreated	Rabbit IgG	Alexa Fluor 594	Beta1 adrenoceptors
mesenchymal stem cells from donor 6	Flow cytometry	BDLSR Fortessa Special Order Research Product	BD Pharmingen	donor 6 Beta2 adrenoceptors untreated Rabbit IgG	B6_b2.fcs	FlowRepository	FR-FCM-ZYB7	https://flowrepository.org/id/FR-FCM-ZYB7	untreated	Rabbit IgG	Alexa Fluor 594	Beta2 adrenoceptors
mesenchymal stem cells from donor 6	Flow cytometry	BDLSR Fortessa Special Order Research Product	BD Pharmingen	donor 6 Beta3 adrenoceptors untreated Mouse IgG	B6_Dy649_b3.fcs	FlowRepository	FR-FCM-ZYB7	https://flowrepository.org/id/FR-FCM-ZYB7	untreated	Mouse IgG	DyLight 649	Beta3 adrenoceptors
mesenchymal stem cells from donor 6	Flow cytometry	BDLSR Fortessa Special Order Research Product	BD Pharmingen	donor 6 control for T6 series of experiments noradrenaline treated Rabbit IgG	T6_RbIgG-.fcs	FlowRepository	FR-FCM-ZYB7	https://flowrepository.org/id/FR-FCM-ZYB7	noradrenaline treated	Rabbit IgG	Alexa Fluor 594	control for T6 series of experiments
mesenchymal stem cells from donor 6	Flow cytometry	BDLSR Fortessa Special Order Research Product	BD Pharmingen	donor 6 control for T6 series of experiments noradrenaline treated Mouse IgG	T6_mouse_IgG.fcs	FlowRepository	FR-FCM-ZYB7	https://flowrepository.org/id/FR-FCM-ZYB7	noradrenaline treated	Mouse IgG	DyLight 649	control for T6 series of experiments
mesenchymal stem cells from donor 6	Flow cytometry	BDLSR Fortessa Special Order Research Product	BD Pharmingen	donor 6 Alpha1A adrenoceptors noradrenaline treated Rabbit IgG	T6_a1A.fcs	FlowRepository	FR-FCM-ZYB7	https://flowrepository.org/id/FR-FCM-ZYB7	noradrenaline treated	Rabbit IgG	Alexa Fluor 594	Alpha1A adrenoceptors
mesenchymal stem cells from donor 6	Flow cytometry	BDLSR Fortessa Special Order Research Product	BD Pharmingen	donor 6 Alpha2A adrenoceptors noradrenaline treated Rabbit IgG	T6_a2A.fcs	FlowRepository	FR-FCM-ZYB7	https://flowrepository.org/id/FR-FCM-ZYB7	noradrenaline treated	Rabbit IgG	Alexa Fluor 594	Alpha2A adrenoceptors
mesenchymal stem cells from donor 6	Flow cytometry	BDLSR Fortessa Special Order Research Product	BD Pharmingen	donor 6 Alpha2B adrenoceptors noradrenaline treated Rabbit IgG	T6_a2B.fcs	FlowRepository	FR-FCM-ZYB7	https://flowrepository.org/id/FR-FCM-ZYB7	noradrenaline treated	Rabbit IgG	Alexa Fluor 594	Alpha2B adrenoceptors
mesenchymal stem cells from donor 6	Flow cytometry	BDLSR Fortessa Special Order Research Product	BD Pharmingen	donor 6 Beta1 adrenoceptors noradrenaline treated Rabbit IgG	T6_b1.fcs	FlowRepository	FR-FCM-ZYB7	https://flowrepository.org/id/FR-FCM-ZYB7	noradrenaline treated	Rabbit IgG	Alexa Fluor 594	Beta1 adrenoceptors
mesenchymal stem cells from donor 6	Flow cytometry	BDLSR Fortessa Special Order Research Product	BD Pharmingen	donor 6 Beta2 adrenoceptors noradrenaline treated Rabbit IgG	T6_b2.fcs	FlowRepository	FR-FCM-ZYB7	https://flowrepository.org/id/FR-FCM-ZYB7	noradrenaline treated	Rabbit IgG	Alexa Fluor 594	Beta2 adrenoceptors
mesenchymal stem cells from donor 6	Flow cytometry	BDLSR Fortessa Special Order Research Product	BD Pharmingen	donor 6 Beta3 adrenoceptors noradrenaline treated Mouse IgG	T6_Dy649_b3.fcs	FlowRepository	FR-FCM-ZYB7	https://flowrepository.org/id/FR-FCM-ZYB7	noradrenaline treated	Mouse IgG	DyLight 649	Beta3 adrenoceptors
mesenchymal stem cells from donor 7	Flow cytometry	BDLSR Fortessa Special Order Research Product	BD Pharmingen	donor 7 control for B7 series of experiments untreated Rabbit IgG	B7_RbIgG-A647.fcs	FlowRepository	FR-FCM-ZYB7	https://flowrepository.org/id/FR-FCM-ZYB7	untreated	Rabbit IgG	Alexa Fluor 594	control for B7 series of experiments
mesenchymal stem cells from donor 7	Flow cytometry	BDLSR Fortessa Special Order Research Product	BD Pharmingen	donor 7 control for B7 series of experiments untreated Mouse IgG	B7_MsIgG-A647.fcs	FlowRepository	FR-FCM-ZYB7	https://flowrepository.org/id/FR-FCM-ZYB7	untreated	Mouse IgG	Alexa Fluor 647	control for B7 series of experiments
mesenchymal stem cells from donor 7	Flow cytometry	BDLSR Fortessa Special Order Research Product	BD Pharmingen	donor 7 Alpha1A adrenoceptors untreated Rabbit IgG	B7_a1A.fcs	FlowRepository	FR-FCM-ZYB7	https://flowrepository.org/id/FR-FCM-ZYB7	untreated	Rabbit IgG	Alexa Fluor 594	Alpha1A adrenoceptors
mesenchymal stem cells from donor 7	Flow cytometry	BDLSR Fortessa Special Order Research Product	BD Pharmingen	donor 7 Alpha1B adrenoceptors untreated Rabbit IgG	B7_a1B.fcs	FlowRepository	FR-FCM-ZYB7	https://flowrepository.org/id/FR-FCM-ZYB7	untreated	Rabbit IgG	Alexa Fluor 594	Alpha1B adrenoceptors
mesenchymal stem cells from donor 7	Flow cytometry	BDLSR Fortessa Special Order Research Product	BD Pharmingen	donor 7 Alpha2A adrenoceptors untreated Rabbit IgG	B7_a2A.fcs	FlowRepository	FR-FCM-ZYB7	https://flowrepository.org/id/FR-FCM-ZYB7	untreated	Rabbit IgG	Alexa Fluor 594	Alpha2A adrenoceptors
mesenchymal stem cells from donor 7	Flow cytometry	BDLSR Fortessa Special Order Research Product	BD Pharmingen	donor 7 Alpha2B adrenoceptors untreated Rabbit IgG	B7_a2B.fcs	FlowRepository	FR-FCM-ZYB7	https://flowrepository.org/id/FR-FCM-ZYB7	untreated	Rabbit IgG	Alexa Fluor 594	Alpha2B adrenoceptors
mesenchymal stem cells from donor 7	Flow cytometry	BDLSR Fortessa Special Order Research Product	BD Pharmingen	donor 7 Beta2 adrenoceptors untreated Rabbit IgG	B7_b1.fcs	FlowRepository	FR-FCM-ZYB7	https://flowrepository.org/id/FR-FCM-ZYB7	untreated	Rabbit IgG	Alexa Fluor 594	Beta2 adrenoceptors
mesenchymal stem cells from donor 7	Flow cytometry	BDLSR Fortessa Special Order Research Product	BD Pharmingen	donor 7 Beta2 adrenoceptors untreated Rabbit IgG	B7_b2.fcs	FlowRepository	FR-FCM-ZYB7	https://flowrepository.org/id/FR-FCM-ZYB7	untreated	Rabbit IgG	Alexa Fluor 594	Beta2 adrenoceptors
mesenchymal stem cells from donor 7	Flow cytometry	BDLSR Fortessa Special Order Research Product	BD Pharmingen	donor 7 Beta2 adrenoceptors untreated Mouse IgG	B7_b3_b3.fcs	FlowRepository	FR-FCM-ZYB7	https://flowrepository.org/id/FR-FCM-ZYB7	untreated	Mouse IgG	Alexa Fluor 647	Beta2 adrenoceptors
mesenchymal stem cells from donor 7	Flow cytometry	BDLSR Fortessa Special Order Research Product	BD Pharmingen	donor 7 control for T7 series of experiments noradrenaline treated Rabbit IgG	T7_RbIgG-A647.fcs	FlowRepository	FR-FCM-ZYB7	https://flowrepository.org/id/FR-FCM-ZYB7	noradrenaline treated	Rabbit IgG	Alexa Fluor 594	control for T7 series of experiments
mesenchymal stem cells from donor 7	Flow cytometry	BDLSR Fortessa Special Order Research Product	BD Pharmingen	donor 7 control for T7 series of experiments noradrenaline treated Mouse IgG	T7_MsIgG-A647.fcs	FlowRepository	FR-FCM-ZYB7	https://flowrepository.org/id/FR-FCM-ZYB7	noradrenaline treated	Mouse IgG	Alexa Fluor 647	control for T7 series of experiments
mesenchymal stem cells from donor 7	Flow cytometry	BDLSR Fortessa Special Order Research Product	BD Pharmingen	donor 7 Alpha1A adrenoceptors noradrenaline treated Rabbit IgG	T7_a1A.fcs	FlowRepository	FR-FCM-ZYB7	https://flowrepository.org/id/FR-FCM-ZYB7	noradrenaline treated	Rabbit IgG	Alexa Fluor 594	Alpha1A adrenoceptors
mesenchymal stem cells from donor 7	Flow cytometry	BDLSR Fortessa Special Order Research Product	BD Pharmingen	donor 7 Alpha1B adrenoceptors noradrenaline treated Rabbit IgG	T7_a1B.fcs	FlowRepository	FR-FCM-ZYB7	https://flowrepository.org/id/FR-FCM-ZYB7	noradrenaline treated	Rabbit IgG	Alexa Fluor 594	Alpha1B adrenoceptors
mesenchymal stem cells from donor 7	Flow cytometry	BDLSR Fortessa Special Order Research Product	BD Pharmingen	donor 7 Alpha2A adrenoceptors noradrenaline treated Rabbit IgG	T7_a2A.fcs	FlowRepository	FR-FCM-ZYB7	https://flowrepository.org/id/FR-FCM-ZYB7	noradrenaline treated	Rabbit IgG	Alexa Fluor 594	Alpha2A adrenoceptors
mesenchymal stem cells from donor 7	Flow cytometry	BDLSR Fortessa Special Order Research Product	BD Pharmingen	donor 7 Alpha2B adrenoceptors noradrenaline treated Rabbit IgG	T7_a2B.fcs	FlowRepository	FR-FCM-ZYB7	https://flowrepository.org/id/FR-FCM-ZYB7	noradrenaline treated	Rabbit IgG	Alexa Fluor 594	Alpha2B adrenoceptors
mesenchymal stem cells from donor 7	Flow cytometry	BDLSR Fortessa Special Order Research Product	BD Pharmingen	donor 7 Beta2 adrenoceptors noradrenaline treated Rabbit IgG	T7_b1.fcs	FlowRepository	FR-FCM-ZYB7	https://flowrepository.org/id/FR-FCM-ZYB7	noradrenaline treated	Rabbit IgG	Alexa Fluor 594	Beta2 adrenoceptors
mesenchymal stem cells from donor 7	Flow cytometry	BDLSR Fortessa Special Order Research Product	BD Pharmingen	donor 7 Beta2 adrenoceptors noradrenaline treated Rabbit IgG	T7_b2.fcs	FlowRepository	FR-FCM-ZYB7	https://flowrepository.org/id/FR-FCM-ZYB7	noradrenaline treated	Rabbit IgG	Alexa Fluor 594	Beta2 adrenoceptors
mesenchymal stem cells from donor 7	Flow cytometry	BDLSR Fortessa Special Order Research Product	BD Pharmingen	donor 7 Beta2 adrenoceptors noradrenaline treated Mouse IgG	T7_b3_b3.fcs	FlowRepository	FR-FCM-ZYB7	https://flowrepository.org/id/FR-FCM-ZYB7	noradrenaline treated	Mouse IgG	Alexa Fluor 647	Beta2 adrenoceptors
mesenchymal stem cells from donor 8	Flow cytometry	BDLSR Fortessa Special Order Research Product	BD Pharmingen	donor 8 control for B8 series of experiments untreated Rabbit IgG	B8_IgG Rab.fcs	FlowRepository	FR-FCM-ZYB7	https://flowrepository.org/id/FR-FCM-ZYB7	untreated	Rabbit IgG	Alexa Fluor 594	control for B8 series of experiments
mesenchymal stem cells from donor 8	Flow cytometry	BDLSR Fortessa Special Order Research Product	BD Pharmingen	donor 8 control for B8 series of experiments untreated Mouse IgG	B8_MsIgG to b3.fcs	FlowRepository	FR-FCM-ZYB7	https://flowrepository.org/id/FR-FCM-ZYB7	untreated	Mouse IgG	Alexa Fluor 647	control for B8 series of experiments
mesenchymal stem cells from donor 8	Flow cytometry	BDLSR Fortessa Special Order Research Product	BD Pharmingen	donor 8 Alpha1A adrenoceptors untreated Rabbit IgG	B8_a1A.fcs	FlowRepository	FR-FCM-ZYB7	https://flowrepository.org/id/FR-FCM-ZYB7	untreated	Rabbit IgG	Alexa Fluor 594	Alpha1A adrenoceptors
mesenchymal stem cells from donor 8	Flow cytometry	BDLSR Fortessa Special Order Research Product	BD Pharmingen	donor 8 Alpha1B adrenoceptors untreated Rabbit IgG	B8_a1B.fcs	FlowRepository	FR-FCM-ZYB7	https://flowrepository.org/id/FR-FCM-ZYB7	untreated	Rabbit IgG	Alexa Fluor 594	Alpha1B adrenoceptors
mesenchymal stem cells from donor 8	Flow cytometry	BDLSR Fortessa Special Order Research Product	BD Pharmingen	donor 8 Alpha2A adrenoceptors untreated Rabbit IgG	B8_a2A.fcs	FlowRepository	FR-FCM-ZYB7	https://flowrepository.org/id/FR-FCM-ZYB7	untreated	Rabbit IgG	Alexa Fluor 594	Alpha2A adrenoceptors
mesenchymal stem cells from donor 8	Flow cytometry	BDLSR Fortessa Special Order Research Product	BD Pharmingen	donor 8 Alpha2B adrenoceptors untreated Rabbit IgG	B8_a2B.fcs	FlowRepository	FR-FCM-ZYB7	https://flowrepository.org/id/FR-FCM-ZYB7	untreated	Rabbit IgG	Alexa Fluor 594	Alpha2B adrenoceptors
mesenchymal stem cells from donor 8	Flow cytometry	BDLSR Fortessa Special Order Research Product	BD Pharmingen	donor 8 Beta1 adrenoceptors untreated Rabbit IgG	B8_b1.fcs	FlowRepository	FR-FCM-ZYB7	https://flowrepository.org/id/FR-FCM-ZYB7	untreated	Rabbit IgG	Alexa Fluor 594	Beta1 adrenoceptors
mesenchymal stem cells from donor 8	Flow cytometry	BDLSR Fortessa Special Order Research Product	BD Pharmingen	donor 8 Beta2 adrenoceptors untreated Rabbit IgG	B8_b2.fcs	FlowRepository	FR-FCM-ZYB7	https://flowrepository.org/id/FR-FCM-ZYB7	untreated	Rabbit IgG	Alexa Fluor 594	Beta2 adrenoceptors
mesenchymal stem cells from donor 8	Flow cytometry	BDLSR Fortessa Special Order Research Product	BD Pharmingen	donor 8 Beta3 adrenoceptors untreated Mouse IgG	B8_b3.fcs	FlowRepository	FR-FCM-ZYB7	https://flowrepository.org/id/FR-FCM-ZYB7	untreated	Mouse IgG	Alexa Fluor 647	Beta3 adrenoceptors
mesenchymal stem cells from donor 8	Flow cytometry	BDLSR Fortessa Special Order Research Product	BD Pharmingen	donor 8 control for T8 series of experiments noradrenaline treated Rabbit IgG	T8_RbIgG.fcs	FlowRepository	FR-FCM-ZYB7	https://flowrepository.org/id/FR-FCM-ZYB7	noradrenaline treated	Rabbit IgG	Alexa Fluor 594	control for T8 series of experiments
mesenchymal stem cells from donor 8	Flow cytometry	BDLSR Fortessa Special Order Research Product	BD Pharmingen	donor 8 control for T8 series of experiments noradrenaline treated Mouse IgG	T8_MsIgG to b3.fcs	FlowRepository	FR-FCM-ZYB7	https://flowrepository.org/id/FR-FCM-ZYB7	noradrenaline treated	Mouse IgG	Alexa Fluor 647	control for T8 series of experiments
mesenchymal stem cells from donor 8	Flow cytometry	BDLSR Fortessa Special Order Research Product	BD Pharmingen	donor 8 Alpha1A adrenoceptors noradrenaline treated Rabbit IgG	T8_a1A.fcs	FlowRepository	FR-FCM-ZYB7	https://flowrepository.org/id/FR-FCM-ZYB7	noradrenaline treated	Rabbit IgG	Alexa Fluor 594	Alpha1A adrenoceptors
mesenchymal stem cells from donor 8	Flow cytometry	BDLSR Fortessa Special Order Research Product	BD Pharmingen	donor 8 Alpha1B adrenoceptors noradrenaline treated Rabbit IgG	T8_a1B.fcs	FlowRepository	FR-FCM-ZYB7	https://flowrepository.org/id/FR-FCM-ZYB7	noradrenaline treated	Rabbit IgG	Alexa Fluor 594	Alpha1B adrenoceptors
mesenchymal stem cells from donor 8	Flow cytometry	BDLSR Fortessa Special Order Research Product	BD Pharmingen	donor 8 Alpha2A adrenoceptors noradrenaline treated Rabbit IgG	T8_a2A.fcs	FlowRepository	FR-FCM-ZYB7	https://flowrepository.org/id/FR-FCM-ZYB7	noradrenaline treated	Rabbit IgG	Alexa Fluor 594	Alpha2A adrenoceptors
mesenchymal stem cells from donor 8	Flow cytometry	BDLSR Fortessa Special Order Research Product	BD Pharmingen	donor 8 Alpha2B adrenoceptors noradrenaline treated Rabbit IgG	T8_a2B.fcs	FlowRepository	FR-FCM-ZYB7	https://flowrepository.org/id/FR-FCM-ZYB7	noradrenaline treated	Rabbit IgG	Alexa Fluor 594	Alpha2B adrenoceptors
mesenchymal stem cells from donor 8	Flow cytometry	BDLSR Fortessa Special Order Research Product	BD Pharmingen	donor 8 Beta1 adrenoceptors noradrenaline treated Rabbit IgG	T8_b1.fcs	FlowRepository	FR-FCM-ZYB7	https://flowrepository.org/id/FR-FCM-ZYB7	noradrenaline treated	Rabbit IgG	Alexa Fluor 594	Beta1 adrenoceptors
mesenchymal stem cells from donor 8	Flow cytometry	BDLSR Fortessa Special Order Research Product	BD Pharmingen	donor 8 Beta2 adrenoceptors noradrenaline treated Rabbit IgG	T8_b2.fcs	FlowRepository	FR-FCM-ZYB7	https://flowrepository.org/id/FR-FCM-ZYB7	noradrenaline treated	Rabbit IgG	Alexa Fluor 594	Beta2 adrenoceptors
mesenchymal stem cells from donor 8	Flow cytometry	BDLSR Fortessa Special Order Research Product	BD Pharmingen	donor 8 Beta3 adrenoceptors noradrenaline treated Mouse IgG	T8_b3.fcs	FlowRepository	FR-FCM-ZYB7	https://flowrepository.org/id/FR-FCM-ZYB7	noradrenaline treated	Mouse IgG	Alexa Fluor 647	Beta3 adrenoceptors
mesenchymal stem cells from donor 9	Flow cytometry	BDLSR Fortessa Special Order Research Product	BD Pharmingen	donor 9 control for B9 series of experiments untreated Rabbit IgG	B9_RbIgG-A647.fcs	FlowRepository	FR-FCM-ZYB7	https://flowrepository.org/id/FR-FCM-ZYB7	untreated	Rabbit IgG	Alexa Fluor 594	control for B9 series of experiments
mesenchymal stem cells from donor 9	Flow cytometry	BDLSR Fortessa Special Order Research Product	BD Pharmingen	donor 9 Alpha1A adrenoceptors untreated Rabbit IgG	B9_a1A.fcs	FlowRepository	FR-FCM-ZYB7	https://flowrepository.org/id/FR-FCM-ZYB7	untreated	Rabbit IgG	Alexa Fluor 594	Alpha1A adrenoceptors
mesenchymal stem cells from donor 9	Flow cytometry	BDLSR Fortessa Special Order Research Product	BD Pharmingen	donor 9 Alpha1B adrenoceptors untreated Rabbit IgG	B9_a1B.fcs	FlowRepository	FR-FCM-ZYB7	https://flowrepository.org/id/FR-FCM-ZYB7	untreated	Rabbit IgG	Alexa Fluor 594	Alpha1B adrenoceptors
mesenchymal stem cells from donor 9	Flow cytometry	BDLSR Fortessa Special Order Research Product	BD Pharmingen	donor 9 Alpha2A adrenoceptors untreated Rabbit IgG	B9_a2A.fcs	FlowRepository	FR-FCM-ZYB7	https://flowrepository.org/id/FR-FCM-ZYB7	untreated	Rabbit IgG	Alexa Fluor 594	Alpha2A adrenoceptors
mesenchymal stem cells from donor 9	Flow cytometry	BDLSR Fortessa Special Order Research Product	BD Pharmingen	donor 9 Alpha2B adrenoceptors untreated Rabbit IgG	B9_a2B.fcs	FlowRepository	FR-FCM-ZYB7	https://flowrepository.org/id/FR-FCM-ZYB7	untreated	Rabbit IgG	Alexa Fluor 594	Alpha2B adrenoceptors
mesenchymal stem cells from donor 9	Flow cytometry	BDLSR Fortessa Special Order Research Product	BD Pharmingen	donor 9 Beta2 adrenoceptors untreated Rabbit IgG	B9_b2.fcs	FlowRepository	FR-FCM-ZYB7	https://flowrepository.org/id/FR-FCM-ZYB7	untreated	Rabbit IgG	Alexa Fluor 594	Beta2 adrenoceptors
mesenchymal stem cells from donor 9	Flow cytometry	BDLSR Fortessa Special Order Research Product	BD Pharmingen	donor 9 control for T9 series of experiments noradrenaline treated Rabbit IgG	T9_RbIgG-A647.fcs	FlowRepository	FR-FCM-ZYB7	https://flowrepository.org/id/FR-FCM-ZYB7	noradrenaline treated	Rabbit IgG	Alexa Fluor 594	control for T9 series of experiments
mesenchymal stem cells from donor 9	Flow cytometry	BDLSR Fortessa Special Order Research Product	BD Pharmingen	donor 9 Alpha1A adrenoceptors noradrenaline treated Rabbit IgG	T9_a1A.fcs	FlowRepository	FR-FCM-ZYB7	https://flowrepository.org/id/FR-FCM-ZYB7	noradrenaline treated	Rabbit IgG	Alexa Fluor 594	Alpha1A adrenoceptors
mesenchymal stem cells from donor 9	Flow cytometry	BDLSR Fortessa Special Order Research Product	BD Pharmingen	donor 9 Alpha1B adrenoceptors noradrenaline treated Rabbit IgG	T9_a1B.fcs	FlowRepository	FR-FCM-ZYB7	https://flowrepository.org/id/FR-FCM-ZYB7	noradrenaline treated	Rabbit IgG	Alexa Fluor 594	Alpha1B adrenoceptors
mesenchymal stem cells from donor 9	Flow cytometry	BDLSR Fortessa Special Order Research Product	BD Pharmingen	donor 9 Alpha2A adrenoceptors noradrenaline treated Rabbit IgG	T9_a2A.fcs	FlowRepository	FR-FCM-ZYB7	https://flowrepository.org/id/FR-FCM-ZYB7	noradrenaline treated	Rabbit IgG	Alexa Fluor 594	Alpha2A adrenoceptors
mesenchymal stem cells from donor 9	Flow cytometry	BDLSR Fortessa Special Order Research Product	BD Pharmingen	donor 9 Alpha2B adrenoceptors noradrenaline treated Rabbit IgG	T9_a2B.fcs	FlowRepository	FR-FCM-ZYB7	https://flowrepository.org/id/FR-FCM-ZYB7	noradrenaline treated	Rabbit IgG	Alexa Fluor 594	Alpha2B adrenoceptors
mesenchymal stem cells from donor 9	Flow cytometry	BDLSR Fortessa Special Order Research Product	BD Pharmingen	donor 9 Beta2 adrenoceptors noradrenaline treated Rabbit IgG	T9_b2.fcs	FlowRepository	FR-FCM-ZYB7	https://flowrepository.org/id/FR-FCM-ZYB7	noradrenaline treated	Rabbit IgG	Alexa Fluor 594	Beta2 adrenoceptors
mesenchymal stem cells from donor 10	Flow cytometry	BDLSR Fortessa Special Order Research Product	BD Pharmingen	donor 10 control for B10 series of experiments untreated Rabbit IgG	B10_RbIgG-A488.fcs	FlowRepository	FR-FCM-ZYB7	https://flowrepository.org/id/FR-FCM-ZYB7	untreated	Rabbit IgG	Alexa Fluor 488	control for B10 series of experiments
mesenchymal stem cells from donor 10	Flow cytometry	BDLSR Fortessa Special Order Research Product	BD Pharmingen	donor 10 control for B10 series of experiments untreated Mouse IgG	B10_MouseIgG-Dy549.fcs	FlowRepository	FR-FCM-ZYB7	https://flowrepository.org/id/FR-FCM-ZYB7	untreated	Mouse IgG	DyLight 549	control for B10 series of experiments
mesenchymal stem cells from donor 10	Flow cytometry	BDLSR Fortessa Special Order Research Product	BD Pharmingen	donor 10 Alpha1A adrenoceptors untreated Rabbit IgG	B10_a1A.fcs	FlowRepository	FR-FCM-ZYB7	https://flowrepository.org/id/FR-FCM-ZYB7	untreated	Rabbit IgG	Alexa Fluor 488	Alpha1A adrenoceptors
mesenchymal stem cells from donor 10	Flow cytometry	BDLSR Fortessa Special Order Research Product	BD Pharmingen	donor 10 Alpha2A adrenoceptors untreated Rabbit IgG	B10_a2A_.fcs	FlowRepository	FR-FCM-ZYB7	https://flowrepository.org/id/FR-FCM-ZYB7	untreated	Rabbit IgG	Alexa Fluor 488	Alpha2A adrenoceptors
mesenchymal stem cells from donor 10	Flow cytometry	BDLSR Fortessa Special Order Research Product	BD Pharmingen	donor 10 Alpha2B adrenoceptors untreated Rabbit IgG	B10_a2B_.fcs	FlowRepository	FR-FCM-ZYB7	https://flowrepository.org/id/FR-FCM-ZYB7	untreated	Rabbit IgG	Alexa Fluor 488	Alpha2B adrenoceptors
mesenchymal stem cells from donor 10	Flow cytometry	BDLSR Fortessa Special Order Research Product	BD Pharmingen	donor 10 Beta1 adrenoceptors untreated Rabbit IgG	B10_b1.fcs	FlowRepository	FR-FCM-ZYB7	https://flowrepository.org/id/FR-FCM-ZYB7	untreated	Rabbit IgG	Alexa Fluor 488	Beta1 adrenoceptors
mesenchymal stem cells from donor 10	Flow cytometry	BDLSR Fortessa Special Order Research Product	BD Pharmingen	donor 10 Beta2 adrenoceptors untreated Rabbit IgG	B10_b2.fcs	FlowRepository	FR-FCM-ZYB7	https://flowrepository.org/id/FR-FCM-ZYB7	untreated	Rabbit IgG	Alexa Fluor 488	Beta2 adrenoceptors
mesenchymal stem cells from donor 10	Flow cytometry	BDLSR Fortessa Special Order Research Product	BD Pharmingen	donor 10 Beta3 adrenoceptors untreated Mouse IgG	B10_b3.fcs	FlowRepository	FR-FCM-ZYB7	https://flowrepository.org/id/FR-FCM-ZYB7	untreated	Mouse IgG	DyLight 549	Beta3 adrenoceptors
mesenchymal stem cells from donor 10	Flow cytometry	BDLSR Fortessa Special Order Research Product	BD Pharmingen	donor 10 control for T10 series of experiments noradrenaline treated Rabbit IgG	T10_RbIgG-A488.fcs	FlowRepository	FR-FCM-ZYB7	https://flowrepository.org/id/FR-FCM-ZYB7	noradrenaline treated	Rabbit IgG	Alexa Fluor 488	control for T10 series of experiments
mesenchymal stem cells from donor 10	Flow cytometry	BDLSR Fortessa Special Order Research Product	BD Pharmingen	donor 10 control for T10 series of experiments noradrenaline treated Mouse IgG	T10_MouseIgG-Dy549.fcs	FlowRepository	FR-FCM-ZYB7	https://flowrepository.org/id/FR-FCM-ZYB7	noradrenaline treated	Mouse IgG	DyLight 549	control for T10 series of experiments
mesenchymal stem cells from donor 10	Flow cytometry	BDLSR Fortessa Special Order Research Product	BD Pharmingen	donor 10 Alpha1A adrenoceptors noradrenaline treated Rabbit IgG	T10_a1A.fcs	FlowRepository	FR-FCM-ZYB7	https://flowrepository.org/id/FR-FCM-ZYB7	noradrenaline treated	Rabbit IgG	Alexa Fluor 488	Alpha1A adrenoceptors
mesenchymal stem cells from donor 10	Flow cytometry	BDLSR Fortessa Special Order Research Product	BD Pharmingen	donor 10 Alpha2A adrenoceptors noradrenaline treated Rabbit IgG	T10_a2A_.fcs	FlowRepository	FR-FCM-ZYB7	https://flowrepository.org/id/FR-FCM-ZYB7	noradrenaline treated	Rabbit IgG	Alexa Fluor 488	Alpha2A adrenoceptors
mesenchymal stem cells from donor 10	Flow cytometry	BDLSR Fortessa Special Order Research Product	BD Pharmingen	donor 10 Alpha2B adrenoceptors noradrenaline treated Rabbit IgG	T10_a2B_.fcs	FlowRepository	FR-FCM-ZYB7	https://flowrepository.org/id/FR-FCM-ZYB7	noradrenaline treated	Rabbit IgG	Alexa Fluor 488	Alpha2B adrenoceptors
mesenchymal stem cells from donor 10	Flow cytometry	BDLSR Fortessa Special Order Research Product	BD Pharmingen	donor 10 Beta1 adrenoceptors noradrenaline treated Rabbit IgG	T10_b1.fcs	FlowRepository	FR-FCM-ZYB7	https://flowrepository.org/id/FR-FCM-ZYB7	noradrenaline treated	Rabbit IgG	Alexa Fluor 488	Beta1 adrenoceptors
mesenchymal stem cells from donor 10	Flow cytometry	BDLSR Fortessa Special Order Research Product	BD Pharmingen	donor 10 Beta2 adrenoceptors noradrenaline treated Rabbit IgG	T10_b2.fcs	FlowRepository	FR-FCM-ZYB7	https://flowrepository.org/id/FR-FCM-ZYB7	noradrenaline treated	Rabbit IgG	Alexa Fluor 488	Beta2 adrenoceptors
mesenchymal stem cells from donor 10	Flow cytometry	BDLSR Fortessa Special Order Research Product	BD Pharmingen	donor 10 Beta3 adrenoceptors noradrenaline treated Mouse IgG	T10_b3.fcs	FlowRepository	FR-FCM-ZYB7	https://flowrepository.org/id/FR-FCM-ZYB7	noradrenaline treated	Mouse IgG	DyLight 549	Beta3 adrenoceptors
